# Supplementary material for: Unsupervised pattern and outlier detection for pedestrian trajectories using diffusion maps
Source: Physica A. Author manuscript; Available in PMC 2025 Jul 5. (PMC7617868; doi:10.1016/j.physa.2023.129449)
Supplement: Supplemental data [file EMS206660-supplement-Supplemental_data.zip]

Archive with 1 entries (1 files):
- Supplementary--Diffusion map on closed systems.ipynb
