# Supplementary material for: Unsupervised pattern and outlier detection for pedestrian trajectories using diffusion maps
Source: Physica A. Author manuscript; Available in PMC 2025 Jul 5. (PMC7617868; doi:10.1016/j.physa.2023.129449)
Supplement: Supplemental data [file EMS206660-supplement-Supplemental_data.zip › Supplementary--Diffusion map on closed systems.ipynb]

# %% [markdown]
## Diffusion map on data set from closed system

Please note: Some Python packages might have changed due to their upgrades, which may need extra code revisions when running the script.

# %% [code]
import gc
import matplotlib.pyplot as plt
import networkx as nx
import numpy as np
import os
import pandas as pd
import re
import scipy.sparse as ss
import scipy.sparse.linalg as ssl
import scipy.linalg as sl
import sys
from __future__ import division
from mpl_toolkits.mplot3d import Axes3D


# %% [code]
# read the csv file of features
def read_data(filename):
    return(pd.read_csv(filename, delimiter=',', header=0, index_col=0))

# format the data to a normalised matrix
def values_matrix(data_frame):
    return(np.asarray(data_frame.values).astype(float))

def scale_matrix(data_matrix):
    output_data = np.copy(data_matrix)
    means = np.mean(data_matrix,0)
    for i in range(len(means)):
        output_data[:,i] = output_data[:,i] - means[i]
    sd = np.std(data_matrix, 0)
    for i in range(len(sd)):
        if sd[i] != 0:
            output_data[:,i] = output_data[:,i]/sd[i]
    return(output_data)

# %% [code]
# calculate the similarity scores for every pedestrian
def distances_to_neighbours(scaled_data, num_neighbours=20):
    [n_rows, n_cols] = np.shape(scaled_data) 
    links_list = []
    for ego in range(n_rows):
        row_dis = np.zeros(n_rows) #vector to hold the list of distances to otehr nodes
        ego_vals = scaled_data[ego, :]
        for target in range(n_rows):
            target_vals = scaled_data[target, :]
            diff = ego_vals - target_vals
            diff_squared = diff**2
            euclidian_distance = np.sum(diff_squared)**(0.5)
            row_dis[target] = euclidian_distance
        for i in range(num_neighbours+1)[1:]:
            target = np.argsort(row_dis)[i]
            links_list.append([ego, target, row_dis[target]])
    del(row_dis)
    return(links_list)

# find the normalized random walk graph laplacian from a links_list - the all elements of the links_list are included in the laplacia
def laplacian(links_list, num_data_points):
    adjacency = ss.lil_matrix((num_data_points, num_data_points))
    for link in links_list:
        adjacency[link[0],link[1]] = 1/link[2]
        adjacency[link[1],link[0]] = 1/link[2]
        adjacency = adjacency.tocsr()
    for i,row in enumerate(adjacency):
        adjacency[i,:] = row/row.sum()
    adjacency.data = np.nan_to_num(adjacency.data, copy=False)
    return(ss.identity(num_data_points, format='csr')-adjacency.tocsr())

# calculate the eigens from Laplacian
def eigenvectors(laplacian, num_eigenvectors):
    return(np.asarray(ssl.eigs(laplacian,k=num_eigenvectors,which='SM')))
    
def eigenvectors_dense(laplacian):
    return(np.asarray(sl.eig(laplacian.todense())))

# %% [code]
# apply diffusion map, taking dataframe of data and returning dataframe with num_eigenvectors leading eigenvectors
def algorithm(filename, num_neighbours=20, num_eigenvectors=11, dense=False):
    data_input = read_data(filename)
    eigenvector_data = pd.DataFrame(index=dataInput.index.values)
    data_matrix = values_matrix(data_input)
    num_data_points = len(data_input)
    print('There are ' + str(np.shape(data_matrix)[1]) +' varaibles for ' + str(np.shape(data_matrix)[0]) +' data points\n') 
    del(data_input)
    scaled_data = scale_matrix(data_matrix)
#    return(scaledData)
    del(data_matrix)
    euclidian_distance = distances_to_neighbours(scaled_data,num_neighbours)
    del(scaledData)
    laplacian_matrix = laplacian(euclidian_distance, num_data_points)
#     print(laplacianMatrix)
    del(euclidian_distance)
    if dense:
        eigenvalues, eigenvector_matrix = eigenvectors_dense(laplacian_matrix)
    else:
        eigenvalues, eigenvector_matrix = eigenvectors(laplacian_matrix, num_eigenvectors=num_eigenvectors)
    del(laplacian_matrix)
#     print('eigenvector_matrix', eigenvector_matrix)
    for i, eig_index in enumerate(np.argsort(eigenvalues)[:num_eigenvectors+1]):
        eigenvector_data["".join(list('Eigenvector_'+str(i)))] = np.real(eigenvector_matrix[:,eig_index])
#     eigenvectorData.to_csv(filename.split('.')[0].replace('/','-').replace('.','_')+'diffusion_map.csv', encoding='utf-8')
    return()

# %% [markdown]
### The last a few columns are for color maps

# %% [code]
cwd = os.getcwd()
filename = cwd + '/new measure_open simulations/DM/nm_all closed_group_DM_add_shoulder_label.csv'

csv_input = read_data(filename)
data_input = csv_input.iloc[:,:-6]
data_input.drop(data_input.columns[[-2]], axis=1, inplace=True)

print(data_input.shape)

density = list(csv_input.iloc[:,-5])
group_vel = list(csv_input.iloc[:,-3])
individual_vel = list(csv_input.iloc[:,-6])
all_categories = list(csv_input.iloc[:,-1])
shoulder_width = list(csv_input.iloc[:,-2])
group_flow = list(csv_input.iloc[:,-4])

eigenvector_data = pd.DataFrame(index=data_input.index.values)
data_matrix = values_matrix(data_input)
# print(age2)

# %% [code]
# eigenvector_data

# %% [code]
np.shape(data_matrix)

# %% [code]
# check the data sample
data_input

# %% [code]
num_data_points=len(data_matrix)
scaled_data = scale_matrix(data_matrix)

num_neighbours = 20
euclidian_distance = distances_to_neighbours(scaled_data, num_neighbours)
print(np.shape(euclidian_distance))
# print(euclidian_distance)

laplacian_matrix = laplacian(euclidian_distance, num_data_points)
print(np.shape(laplacian_matrix))
print(type(laplacian_matrix))

eigenvalues, eigenvector_matrix = eigenvectors(laplacian_matrix, num_eigenvectors=11)

# %% [code]
print(eigenvalues)
eigens = eigenvalues.real[1::]
eigenm = eigenvector_matrix.real[:,1:]
print(eigens)

# %% [code]
# print(type(eigenm),'eigenm')
# print(np.shape(eigenm))

# %% [code]
df_eigen = pd.DataFrame(eigenm[:,[0,1,2,3,4,5,6,7,8,9]]) #choose different eigenvectors
print(type(df_eigen))
print(df_eigen[0][21], df_eigen[1][21], df_eigen[2][21])
order_df_eigen = df_eigen.copy()

order_df_eigen['distance'] = (df_eigen[0]**2+df_eigen[1]**2+df_eigen[2]**2)
e = pd.Series(df_eigen[0]**2+df_eigen[1]**2+df_eigen[2]**2)
print(order_df_eigen)


# %% [markdown]
## - Density plot

# %% [code]
fig_path = cwd + '/figs/'

# plot
fig = plt.figure(figsize=(10, 8), dpi=300)
ax = fig.add_subplot(111, projection='3d')
im = ax.scatter(df_eigen[0], df_eigen[1], df_eigen[2], c=density, cmap='viridis', s=20, alpha=0.6)

ax.set_xlabel('EV 1', fontsize=12)
ax.set_ylabel('EV 2', fontsize=12)
ax.set_zlabel('EV 3', fontsize=12, rotation=90)
fig.colorbar(im, ax=ax, label='Group Population Density', shrink=0.66, aspect=20, pad=0.06)
# fig.suptitle('Perdeatrian Space - Eigen 1-2-3 (%s individuals)' % (individuals))

plt.show()
# fig.savefig(fig_path+'3d_closed density_123.png', bbox_inches = 'tight', pad_inches = 0)


# %% [markdown]
### 
Please note: When computing the eigenvectors and eigenvalues of a large matrix, the sign of some eigenvectors may change whenever conducting the computation, i.e., change from v to -1*v. The change will make the visualisation different sometimes, e.g., the direction of the manifold might be different from the visualisation in the paper. In such a case, one can multiply a '-1' to the eigenvector to turn around the manifold.

Notably, this change does not make any essential impact on the analytical results of diffusion maps.

# %% [code]
fig_path = cwd + '/figs/'


# plot
fig = plt.figure(figsize=(10, 8), dpi=300)
ax = fig.add_subplot(111, projection='3d')
im = ax.scatter(-1*df_eigen[0], df_eigen[1], df_eigen[2], c=density, cmap='viridis', s=20, alpha=0.6)

ax.set_xlabel('EV 1', fontsize=12)
ax.set_ylabel('EV 2', fontsize=12)
ax.set_zlabel('EV 3', fontsize=12, rotation=90)
fig.colorbar(im, ax=ax, label='Group Population Density', shrink=0.66, aspect=20, pad=0.06)
# fig.suptitle('Perdeatrian Space - Eigen 1-2-3 (%s individuals)' % (individuals))

plt.show()
# fig.savefig(fig_path+'3d_closed density_123.png', bbox_inches = 'tight', pad_inches = 0)


# %% [code]
